# Supplementary material for: Fitting Early Phases of the COVID-19 Outbreak: A Comparison of the Performances of Used Models
Source: Healthcare (Basel). 2023 Aug 21;11(16):2363. doi: 10.3390/healthcare11162363 (PMC10454512; doi:10.3390/healthcare11162363)
Supplement: Supplementary file 1 [file healthcare-11-02363-s001.zip]

Archive with 1 entries (1 files):
- healthcare-2522070-supplementary.pdf
